# Supplementary material for: Bidirectional pilus processing in the Tad pilus system motor CpaF
Source: Nat Commun. 2024 Aug 5;15:6635. doi: 10.1038/s41467-024-50280-6 (PMC11300603; doi:10.1038/s41467-024-50280-6)
Supplement: Supplementary file 6 — Source Data [file 41467_2024_50280_MOESM6_ESM.xlsx]

## Sheet: Fig 4E
	Figure 4E
		Proportion of piliated cells
		Caulobacter crescentus strain	Biological replicate 1	Biological replicate 2	Biological replicate 3	Mean
		pilA (T36C)	2	3.2	2.2	2.46667
		pilA (T36C) ΔcpaF	0	0	0	0
		pilA (T36C) ΔcpaF::cpaF	3.2	2.8	2.2	2.73333
		pilA (T36C) ΔcpaF::cpaF (Δaa1-78)	3.2	3.8	2.2	3.06667
		pilA (T36C) ΔcpaF::cpaF (aa1-146)	0	0	0	0
		pilA (T36C) ΔcpaF::cpaF (E331K/G332A/S333A/G334A)	0	0	0	0
		pilA (T36C) ΔcpaF::cpaF (D208K)	0	0	0	0
		pilA (T36C) ΔcpaF::cpaF (G147A/G149A)	0	0	0	0
		pilA (T36C) ΔcpaF::cpaF (E357A)	0	0	0	0
		Proportion of fluorescent cells
		Caulobacter crescentus strain	Biological replicate 1	Biological replicate 2	Biological replicate 3	Mean
		pilA (T36C)	27.6	44	31.4	34.3333
		pilA (T36C) ΔcpaF	0	2.2	0	0.733333
		pilA (T36C) ΔcpaF::cpaF	26.2	35.2	36.6	32.6667
		pilA (T36C) ΔcpaF::cpaF (Δaa1-78)	11.2	28.6	19.8	19.8667
		pilA (T36C) ΔcpaF::cpaF (aa1-146)	0	0.4	0.2	0.2
		pilA (T36C) ΔcpaF::cpaF (E331K/G332A/S333A/G334A)	0	0	0.2	0.0666667
		pilA (T36C) ΔcpaF::cpaF (D208K)	0.4	0	0.2	0.2
		pilA (T36C) ΔcpaF::cpaF (G147A/G149A)	0	0.6	0.6	0.4
		pilA (T36C) ΔcpaF::cpaF (E357A)	0	0.4	0.4	0.266667

## Sheet: SFig1A
	Supplementary Figure 1A

## Sheet: SFig 8A
	Supplementary Figure 8A
